# Supplementary material for: Association of Two Indices of Insulin Resistance Marker with Abnormal Liver Function Tests: A Cross-Sectional Population Study in Taiwanese Adults
Source: Medicina (Kaunas). 2021 Dec 21;58(1):4. doi: 10.3390/medicina58010004 (PMC8781419; doi:10.3390/medicina58010004)
Supplement: Supplementary file 1 [file medicina-58-00004-s001.zip]

Archive with 6 entries (6 files):
- Supplementary Figure S1.pdf
- Supplementary Figure S2.pdf
- Supplementary Table S1.pdf
- Supplementary Table S2.pdf
- Supplementary Table S3.pdf
- Supplementary Table S4.pdf
